# Supplementary material for: Graphene/Silver Nanowires/Graphene Sandwich Composite for Stretchable Transparent Electrodes and Its Fracture Mechanism
Source: Micromachines (Basel). 2021 May 2;12(5):512. doi: 10.3390/mi12050512 (PMC8147451; doi:10.3390/mi12050512)
Supplement: Supplementary file 1 [file micromachines-12-00512-s001.zip]

Archive with 1 entries (1 files):
- micromachines-1169573-supplementary.pdf
